# Supplementary material for: Improving Depressive Symptoms through Personalised Exercise and Activation (IDEA): Study Protocol for a Randomised Controlled Trial
Source: Int J Environ Res Public Health. 2021 Jun 10;18(12):6306. doi: 10.3390/ijerph18126306 (PMC8296117; doi:10.3390/ijerph18126306)
Supplement: Supplementary file 1 [file ijerph-18-06306-s001.zip]

Archive with 1 entries (1 files):
- ijerph-1218044-supplementary.pdf
